# Supplementary material for: Two-Fold ND5 Genes, Three-Fold Control Regions, lncRNA, and the “Missing” ATP8 Found in the Mitogenomes of Polypedates megacephalus (Rhacophridae: Polypedates)
Source: Animals (Basel). 2023 Sep 8;13(18):2857. doi: 10.3390/ani13182857 (PMC10525163; doi:10.3390/ani13182857)
Supplement: Supplementary file 1 [file animals-13-02857-s001.zip]

Archive with 1 entries (1 files):
- animals-2486590-supplementary.pdf
